# Supplementary material for: Fem-1 Gene of Chinese White Pine Beetle (Dendroctonus armandi): Function and Response to Environmental Treatments
Source: Int J Mol Sci. 2024 Sep 26;25(19):10349. doi: 10.3390/ijms251910349 (PMC11477363; doi:10.3390/ijms251910349)
Supplement: Supplementary file 1 [file ijms-25-10349-s001.zip]

Archive with 1 entries (1 files):
- ijms-3135279-supplementary.pdf
